# Supplementary material for: Genomic signatures reveal DNA damage response deficiency in colorectal cancer brain metastases
Source: Nat Commun. 2019 Jul 18;10:3190. doi: 10.1038/s41467-019-10987-3 (PMC6639368; doi:10.1038/s41467-019-10987-3)
Supplement: Supplementary file 4 — Supplementary Data 1 [file 41467_2019_10987_MOESM4_ESM.xlsx]

## Sheet: Sheet1
Supplementary Data 1. The mutation patterns of different 30 COSMIC mutational signatures
Signature ID	A[C>A]A	A[C>A]C	A[C>A]G	A[C>A]T	C[C>A]A	C[C>A]C	C[C>A]G	C[C>A]T	G[C>A]A	G[C>A]C	G[C>A]G	G[C>A]T	T[C>A]A	T[C>A]C	T[C>A]G	T[C>A]T	A[C>G]A	A[C>G]C	A[C>G]G	A[C>G]T	C[C>G]A	C[C>G]C	C[C>G]G	C[C>G]T	G[C>G]A	G[C>G]C	G[C>G]G	G[C>G]T	T[C>G]A	T[C>G]C	T[C>G]G	T[C>G]T	A[C>T]A	A[C>T]C	A[C>T]G	A[C>T]T	C[C>T]A	C[C>T]C	C[C>T]G	C[C>T]T	G[C>T]A	G[C>T]C	G[C>T]G	G[C>T]T	T[C>T]A	T[C>T]C	T[C>T]G	T[C>T]T	A[T>A]A
Signature.1	0.0110983	0.00914934	0.00149007	0.00623389	0.00659587	0.00734237	0.00089284	0.00718658	0.0082326	0.00575802	0.000616335	0.00445908	0.0122501	0.0111622	0.0022755	0.0152591	0.00180107	0.00258091	0.000592548	0.00296399	0.00128498	0.000702135	0.00050629	0.00138154	0.000602123	0.00239335	2.48534e-07	0.000890081	0.00187485	0.00206742	0.000304897	0.00315157	0.0295145	0.0143227	0.171647	0.0126238	0.0208964	0.0185017	0.0955772	0.0171133	0.0249438	0.0271615	0.103571	0.0176899	0.0144921	0.0176808	0.0760022	0.0137617	0.00402152
Signature.2	0.000682708	0.000619107	9.9279e-05	0.000323891	0.000677445	0.000213681	6.77046e-06	0.000416333	0.000352013	0.000133817	0.000178442	0.000122832	0.0151274	0.00653249	0.00165646	0.0123946	0.000263481	0.000269866	0.000219234	0.000610973	2.77721e-05	0.000279644	1.91616e-05	0.000312782	4.48385e-05	1.45201e-05	4.06659e-05	0.000268429	0.0372419	1.94134e-05	0.00162547	0.0668799	0.00744156	0.00272631	0.00332208	0.00332653	0.0150195	0.00351692	0.00497928	0.00895655	0.00639081	0.00199582	0.000303021	0.00326582	0.419941	0.0819725	0.0477202	0.228675	1.32377e-07
Signature.3	0.0221723	0.0178717	0.00213834	0.0162651	0.0187817	0.0157605	0.00196339	0.0147229	0.00969654	0.0108433	0.000929141	0.0122154	0.0116532	0.0166068	0.00135724	0.0163281	0.0240026	0.0121603	0.00527542	0.0232777	0.0168326	0.0135314	0.00417646	0.0240464	0.0119168	0.00982365	0.00167105	0.0179143	0.0160414	0.0201499	0.00252791	0.0326736	0.0178722	0.00889603	0.00357271	0.0147976	0.0143951	0.00854478	0.00351847	0.0160755	0.0161273	0.00820863	0.00121292	0.0106116	0.00888021	0.0135296	0.00170541	0.0103044	0.00842856
Signature.4	0.0365	0.0309	0.0183	0.0243	0.0461	0.0614	0.0088	0.0432	0.0376	0.0399	0.0227	0.0258	0.033	0.0538	0.0104	0.037	0.0097	0.0054	0.0031	0.0054	0.0105	0.0097	0.0063	0.0094	0.007	0.0091	0.0062	0.006	0.0032	0.0105	0.0031	0.005	0.012	0.0075	0.0028	0.0059	0.021	0.0144	0.0076	0.0201	0.0087	0.008	0.0023	0.0082	0.0035	0.007	0.0011	0.0077	0.0048
Signature.5	0.0149415	0.00896092	0.00220785	0.00920691	0.0096749	0.0049523	0.00280063	0.0110135	0.0118922	0.00924786	0.00280919	0.0103013	0.014774	0.0120435	0.00390236	0.0182434	0.011671	0.00729209	0.00230384	0.0116962	0.00753752	0.00763323	0.00261376	0.0094171	0.00555942	0.0053888	0.00110059	0.00604125	0.00268106	0.00792405	0.00131908	0.0066446	0.0218392	0.0127561	0.0167602	0.016478	0.0227692	0.0175095	0.0128622	0.0204295	0.0200383	0.0180223	0.0131938	0.0195029	0.0109976	0.020645	0.00753449	0.0117875	0.0089029
Signature.6	0.0017	0.0028	0.0005	0.0019	0.0101	0.0241	0.0091	0.0571	0.0024	0.0058	0.0021	0.0087	0.0017	0.0029	0.0011	0.0058	0.0013	0.0012	0	0.0018	0	0	0	0.0002	0	0.003	0	0.0017	0	0.0002	0	0.0001	0.0312	0.0163	0.0908	0.0149	0.0085	0.0099	0.0901	0.0087	0.0653	0.0773	0.1339	0.0524	0.0074	0.0067	0.0391	0.0047	0.0006
Signature.7	0.0004	0.0005	0	0.0004	0.0012	0.0006	0	0.0013	0.0003	0.0001	0	0.0001	0.001	0.002	0.0002	0.0013	0	0	0	0.0001	0.0001	0.0004	0.0006	0.0003	0	0.0004	0	0	0.0002	0.001	0.0003	0.0007	0	0.0197	0.0001	0.0043	0.0754	0.1007	0.0208	0.0788	0	0.021	0.0002	0.0161	0.1202	0.2887	0.0992	0.0844	0.001
Signature.8	0.036718	0.0332457	0.00252531	0.0335985	0.0317238	0.0255054	0.00115962	0.0287912	0.0236823	0.0158219	0.000850914	0.0210612	0.0270324	0.0180898	0.00169488	0.0381413	0.00835684	0.00430638	0.000584415	0.00863491	0.00661908	0.0060777	0.000656033	0.00780503	0.00372457	0.0030466	0.000321213	0.00577566	0.00411788	0.00379965	2.5653e-05	0.00624755	0.0180667	0.00565002	0.0192651	0.020806	0.00486581	0.00398015	0.00833864	0.0188436	0.00226126	0.00161665	0.0116067	0.00628493	0.00718067	0.00406103	0.00553512	0.0122091	0.0133651
Signature.9	0.012	0.0067	0.0005	0.0068	0.0098	0.0057	0	0.0091	0.0118	0.0092	0	0.0085	0.0222	0.0043	0	0.0322	0.0048	0.0023	0	0.0038	0.0018	0.002	0	0.0039	0.0011	0.0029	0	0.0044	0.0033	0.0025	0	0.0049	0.0093	0.0056	0.0125	0.0076	0.0098	0.0069	0.0076	0.0097	0.0062	0.0069	0.0088	0.0101	0.005	0.0084	0.0047	0.0096	0.0121
Signature.10	0.0007	0.001	0.0003	0.0092	0.0031	0.0009	0.0007	0.016	0.0014	0.0022	0.0002	0.0088	0.0374	0.0103	0.0031	0.3083	0.0005	0.0003	0	0.0002	0	0	0	0	0	0.0002	0	0.0004	0	0	0	0.0001	0	0.0032	0.0126	0.0047	0.0012	0.0024	0.0109	0.0043	0	0.0134	0.027	0.0152	0.0037	0.0211	0.2141	0.0392	0
Signature.11	0.0002	0.001	0	0.0002	0.0007	0.0017	0.001	0.0014	0.0004	0.001	0	0.0006	0.0009	0.0025	0.0001	0.0004	0.0007	0.0003	0	0.0009	0	0.0002	0.0008	0.0002	0	0.0002	0	0	0.0001	0.0011	0.0003	0.0008	0.0225	0.1099	0.0072	0.0639	0.031	0.1518	0.0135	0.0816	0.0261	0.0975	0.009	0.0522	0.0302	0.1589	0.008	0.0954	0.0002
Signature.12	0.0077	0.0047	0.0017	0.0046	0.0135	0.0112	0.0028	0.0071	0.0062	0.0056	0.0015	0.0027	0.0066	0.0099	0.0019	0.0049	0.0031	0.0015	0	0.0025	0.0019	0.0019	0	0.0019	0.0012	0.0011	0	0.0009	0.0024	0.0027	0	0.0015	0.0121	0.0054	0.0019	0.0067	0.0187	0.0094	0.0046	0.0205	0.0124	0.0092	0.0023	0.0115	0.0138	0.0095	0.001	0.009	0.0058
Signature.13	0.000334757	0.000648736	3.81446e-05	0.000846658	0.00171009	0.00115926	0.000244167	0.00125677	0.00013211	0.000754244	9.68208e-05	0.000551104	0.048166	0.0173296	0.00229316	0.0186346	0.00377517	0.000920825	1.98905e-05	0.00386063	0.00533365	0.000912303	0.000285467	0.0063831	0.00134942	0.000788808	8.17912e-05	0.00268012	0.280235	0.0638853	0.00952849	0.330225	0.00148018	4.05087e-05	0.000316595	0	0.00364728	0.00100423	0.000129202	0.00061177	0.00293414	0.00251517	0.00320526	0.00168773	0.113842	0.0150248	0.0061021	0.0281407	0.00124362
Signature.14	0.0001	0.0042	0.0005	0.0296	0.0056	0.0102	0.0009	0.1257	0.0018	0.0114	0.0011	0.0736	0.0005	0.0166	0	0.0516	0.0001	0	0	0.0001	0	0	0	0	0.0002	0.0001	0	0.0003	0	0	0	0.0001	0.0293	0.0321	0.0496	0.0277	0.006	0.0167	0.0293	0.0186	0.0557	0.0618	0.0978	0.0555	0.0092	0.0283	0.0094	0.0229	0
Signature.15	0.0013	0.004	0	0.0057	0.0106	0.0084	0.0015	0.0228	0.0024	0.0099	0.0013	0.0309	0.0057	0.0062	0.0025	0.0145	0.0011	0.0001	0.0006	0.001	0.0009	0.0003	0.0004	0.0017	0.0022	0.0005	0.0006	0.0018	0.0009	0.0026	0	0.0015	0.0117	0.0169	0.0309	0.0066	0.0051	0.0088	0.0155	0.0096	0.0476	0.1345	0.1829	0.08	0.0112	0.0156	0.0104	0.0076	0.0021
Signature.16	0.0161	0.0097	0.0022	0.0088	0.0159	0.01	0.0022	0.0084	0.0096	0.0094	0.0036	0.0063	0.0122	0.0145	0.004	0.0157	0.0048	0.0024	0	0.0073	0.004	0.005	0.0028	0.008	0.0031	0.0032	0	0.0029	0.005	0.0064	0	0.0169	0.0135	0.0076	0.0035	0.0101	0.021	0.0098	0.0016	0.0211	0.0125	0.0092	0.0009	0.0116	0.0172	0.0131	0.0036	0.0193	0.0081
Signature.17	0.00183202	0.000342236	1.57623e-06	0.00317966	0.00103243	0.00042188	0.000297463	3.14794e-05	0.0065354	0.0012938	0.00128366	0.00310377	0.00182456	0.00128652	0.00217294	0.00501232	0.0016617	0.0016269	2.58019e-05	0.00132851	0.00192498	0.000709368	3.51787e-06	0.000953776	0.00129632	0.000260761	4.37755e-06	0.00182039	0.000392685	0.000655602	1.36415e-05	0.00285238	0.00935049	0.00422429	0.00922921	0.00573596	0.0212652	0.00384724	0.0131761	0.00964803	0.00206875	0.000325483	0.0075111	0.000925697	0.0161008	0.01678	0.0162721	0.0198274	0.000613002
Signature.18	0.0505364	0.0109398	0.00228807	0.0194241	0.0887681	0.0206414	0.0171784	0.037677	0.128724	0.0160929	0.00927142	0.0720171	0.0670806	0.041869	0.0151624	0.117878	0.00151689	0.00249878	0.00261451	0.00398301	0.000458464	0.00365423	0.00540577	0.0055196	0.00092388	0.000648648	0.00054284	0.00137672	0.00180297	0.00786301	0.00151322	0.0035671	0.00382562	0.00246521	0.00846396	0.00560574	0.00976751	0.00565483	0.0161832	0.00515332	0.00270307	0.00419931	0.0118974	0.00191338	0.0149234	0.00996274	0.0115497	0.00539801	0.00303721
Signature.19	0.0107	0.0074	0.0005	0.0074	0.0112	0.0159	0.0018	0.0096	0.0032	0.0031	0	0.0072	0.0051	0.0063	0.0018	0.0087	0.0058	0.0019	0	0.0072	0.0002	0.0028	0.0002	0.0008	0.002	0	0	0	0.0005	0.0011	0	0.0105	0.0221	0.0203	0.0368	0.0266	0.0438	0.0753	0.0238	0.1159	0.0374	0.0614	0.0278	0.0917	0.0218	0.033	0.009	0.0267	0.0011
Signature.20	0.00117996	0.00221151	1.61691e-07	0.00300801	0.0173771	0.0365025	0.0124826	0.103401	0.00111612	0.00327143	0.00375161	0.0129372	0.0006883	0.00405823	0.0010011	0.0122291	0.000697041	0.00205931	1.2735e-05	0.000848587	1.33163e-05	0.000548145	0	0.000120731	0.00133977	0.00181115	6.37538e-07	0.00123826	2.42985e-05	0.000151999	0	0.00068306	0.032858	0.022196	0.034572	0.0188196	0.0111452	0.0181527	0.0443849	0.0138471	0.0567939	0.0544299	0.00459269	0.0495809	0.0107103	0.00817551	0.0231639	0.00954009	0.000574401
Signature.21	0.0001	0.0007	0	0.0006	0.002	0.0014	0.0027	0.0056	0.0001	0.0038	0.0003	0.0023	0.0001	0.0005	0	0.0004	0.0005	0.0008	0	0.0018	0.0001	0	0	0.0003	0.0004	0.0042	0	0.0004	0.0002	0.0003	0	0.0003	0.0051	0.0062	0.0256	0.003	0.0034	0.0091	0.0318	0.004	0.0163	0.0392	0.0019	0.0166	0.0064	0.0086	0.0126	0.0064	0.0083
Signature.22	0.00150407	0.00245101	0	0.000922453	0.00454969	0.00376447	0.000900163	0.00443985	0.00129837	0.00180962	0.000333838	0.000519148	0.00405163	0.00273977	0.000513151	0.00360565	0.000527644	0	0	0.000299455	0.000582018	0.0008253	0.000382115	0.00176065	0	0	0.000214696	0.000538439	0.000225491	0.000628695	0.000395808	0.000257375	0.00311339	0.00152486	0.00362564	0	0.00773135	0.00711085	0.00550203	0.00416978	0.00191537	0.00322913	0.0033006	0.00111406	0.00201672	0.00199083	0.00149847	0.00118223	0.0496192
Signature.23	0.000453361	0.0003668	0	0	0.000164739	0.000736875	0.000163954	0.000722732	0.000349907	0.000568338	0.000149418	0	0.00207129	0.00069641	9.93936e-05	0.00020743	0	0	0	0	0.000199049	0.000283776	0	0.000195775	0	0.000137501	0	0	0.000230609	0.000165787	0	0.000438956	0.0197672	0.0818806	0.00924872	0.0332097	0.0605726	0.186376	0.0151491	0.156015	0.0532821	0.162918	0.0130465	0.10759	0.0145586	0.0435104	0.00275264	0.0243288	0
Signature.24	0.028646	0.0202146	0.020479	0.0246001	0.0635593	0.033757	0.022429	0.0200865	0.0546764	0.109946	0.0465249	0.0504287	0.0314513	0.0625383	0.0128026	0.0302977	0.011993	0.00842512	0	0.00388138	0.0134768	0.0161057	0.000797472	0.0103887	0.00494506	0.00936988	0.00562573	0.00305577	0.0102209	0.00757837	0.00159271	0.00610073	0.00631552	0.00384433	0.00311066	0.00342042	0.00603545	0	0.00292442	0.0039712	0.0236791	0.0159192	0.0126481	0.0181298	0.0265719	0.0120557	0.00536336	0.0055325	0.00116675
Signature.25	0.00989677	0.00699893	0.00144844	0.00496657	0.0148329	0.00782218	0.00127698	0.0125637	0.0134653	0.0064683	0.000658103	0.0104731	0.00693815	0.0102466	0	0.0246258	0.00803257	0.00163597	0	0.00342845	0.00720079	0.00459847	0.000823709	0.00019636	0.00416966	0.0023928	0.000418194	0.00199401	0.00979872	0.00326651	0.00205744	0.0164009	0.0209876	0.0131413	0.0196599	0.00572852	0.014334	0.00593664	0.0115594	0.0136326	0.0100381	0.00695388	0.0104684	0.00982382	0.0110775	0.00644879	0.0140834	0.0124186	0.0204305
Signature.26	0.00203977	0.00148716	0.000283946	0.000597866	0.00370585	0.00398072	0.000811742	0.0190384	0.00137531	0.00196164	1.32297e-05	0.001935	0.00268006	0.00203164	0.000265072	0.00301719	0.00127288	0.00152819	0.000307246	0.00249825	0.00127911	0.00121498	0.000207833	0.00229703	0.00132061	0.0018455	0.000205061	0.00122553	0.0042019	0.00280776	6.197e-09	0.00801938	0.00590723	0.0106265	0.0199303	0.0113345	0.00659444	0.00651063	0.0119049	0.00623856	0.00960652	0.0195074	0.0225027	0.0173075	0.0113033	0.0108075	0.0103643	0.00724915	0.00445934
Signature.27	0.00520563	0.00473823	0.000782698	0.00271824	0.00506507	0.00223415	0.000266312	0.00310057	0.0107559	0.0124423	0.00162963	0.00741236	0.00707928	0.0062688	0.0014464	0.00980628	0.00132416	0.00177108	0	0.00132272	0.00473065	0.00126164	0.000360857	0.000268026	0.00141817	0.00134672	0	0.00456069	0.00287043	0.00310797	1.28104e-05	0.00213059	0.0137233	0.00542431	0.00670643	0.00447561	0.0174385	0.00714487	0.00750356	0.00714803	0.0142153	0.0201436	0.00936847	0.00758963	0.0187578	0.00798918	0.00460913	0.0118809	0.143076
Signature.28	0.00139744	0.000917188	0	0.00051341	0.00116852	0.000334292	5.3652e-05	0.000186672	0.00213663	0.000429208	0	0.00131851	0.000775903	0.000829292	0	0.00199807	0.000255195	0.000268899	0	0.000307698	0.000103366	0.000144311	0	0.000291	8.15914e-05	0.000105219	0	0.000159679	0.00052137	0.000667326	0	0.00124578	0.00543379	0.00181542	0.00543204	0.00162921	0.00439153	0.00264766	0.00228456	0.00242398	0.00338424	0.00168741	0.00218931	0.00104399	0.00762226	0.00511662	0.00191803	0.00619316	0.000964031
Signature.29	0.069982	0.0551524	0.017847	0.0268047	0.0514102	0.0258257	0.0144962	0.0403551	0.0780466	0.0734609	0.0173833	0.0596025	0.0268944	0.0316081	0.0125005	0.0412072	0.00930197	0.00347905	0.000154434	0.00397679	0.00261886	0.00111151	0.00152005	0.000139751	0.00026576	0.000945013	0	0.00479674	0.000820445	0.000444119	0.000143297	0.00136987	0.00519722	0.00897647	0.031639	0.00476967	0.00912647	0.0070676	0.0198752	0.00163406	0.0116388	0.00378175	0.0196844	0.00576134	0.0120766	0	0.0158302	0.0134621	0
Signature.30	0	0	0.0019673	0	0	0	0.0022624	0	0.008853	0.0093449	0.0008853	0.0081645	0	0	0.0016722	0	0	0	0.00482	0	0	0	0.0032461	0	0.0073775	0.0065906	0.0015739	0	0	0	0.0019673	0	0.065119	0.054397	0.0204604	0.0219359	0.0694472	0.0638403	0.0173126	0.0342318	0.0485934	0.0494787	0.0157387	0.0188865	0.0849892	0.090301	0.0151485	0.045544	0.0075743
[truncated: 47 more columns]
