# Supplementary material for: Genomic signatures reveal DNA damage response deficiency in colorectal cancer brain metastases
Source: Nat Commun. 2019 Jul 18;10:3190. doi: 10.1038/s41467-019-10987-3 (PMC6639368; doi:10.1038/s41467-019-10987-3)
Supplement: Supplementary file 5 — Supplementary Data 2 [file 41467_2019_10987_MOESM5_ESM.xlsx]

## Sheet: Sheet1
Supplementary Data 2.Differential expression analysis of mismatch repair and homologous recombination genes between brain metastasis and primary CRC tissues
SYMBOL	Ensembl ID	Chromosome	Start	End	Log2FoldChange	P	pathway
EXO1	ENSG00000174371.12	chr1	242011269	242058450	-2.93683	1.28729e-05	MMR
BLM	ENSG00000197299.6	chr15	91260558	91358859	-2.17626	0.0005007	HR
PCNA	ENSG00000132646.6	chr20	5095599	5107272	-2.10278	0.000631857	MMR
H2AFX	ENSG00000188486.3	chr11	118964564	118966177	-1.84005	0.00228713	HR
RECQL4	ENSG00000160957.8	chr8	145736667	145743229	-1.64648	0.00725781	HR
LIG1	ENSG00000105486.9	chr19	48618702	48673860	-1.55041	0.00864529	MMR
BRCA2	ENSG00000139618.10	chr13	32889611	32973805	-1.53831	0.00992116	HR
RAD51	ENSG00000051180.12	chr15	40986972	41024354	-1.40038	0.019614	HR
BRCA1	ENSG00000012048.15	chr17	41196312	41277500	-1.32907	0.0209564	HR
RFC3	ENSG00000133119.8	chr13	34392186	34540695	-1.32454	0.0295788	MMR
RPA3	ENSG00000106399.7	chr7	7676149	7758238	-1.12433	0.0868392	MMR,HR
RFC4	ENSG00000163918.6	chr3	186507669	186524847	-1.0442	0.090362	MMR
SHFM1	ENSG00000127922.5	chr7	96110938	96339203	-0.948046	0.0996572	HR
MSH4	ENSG00000057468.6	chr1	76262567	76378923	-1.45414	0.102641	MMR
HMGB1	ENSG00000189403.10	chr13	31032884	31191734	-0.955493	0.103842	MMR
POLD1	ENSG00000062822.8	chr19	50887461	50921273	-0.890417	0.156135	MMR
POLD2	ENSG00000106628.6	chr7	44154286	44163957	-0.829353	0.161573	MMR
RAD54B	ENSG00000197275.8	chr8	95384188	95487337	-1.24027	0.186915	HR
RAD54L	ENSG00000085999.7	chr1	46713360	46744145	-0.742994	0.238239	HR
EME1	ENSG00000154920.10	chr17	48450581	48458844	-0.77694	0.274868	HR
MLH1	ENSG00000076242.10	chr3	37034823	37107380	0.620878	0.28269	MMR
MLH3	ENSG00000119684.11	chr14	75480467	75518235	0.611862	0.289899	MMR
RFC2	ENSG00000049541.6	chr7	73645829	73668774	-0.603581	0.32154	MMR
RECQL	ENSG00000004700.11	chr12	21621845	21654603	-0.554337	0.350888	HR
SLX4	ENSG00000188827.6	chr16	3631182	3661599	-0.52385	0.36699	HR
TOP3A	ENSG00000177302.10	chr17	18174742	18218321	-0.525289	0.371745	HR
PPP4C	ENSG00000149923.9	chr16	30087299	30096698	-0.529047	0.376166	HR
RAD51D	ENSG00000185379.16	chr17	33426811	33448541	0.531209	0.393885	HR
EME2	ENSG00000197774.8	chr16	1823208	1831709	-0.522592	0.412819	HR
PPP4R4	ENSG00000119698.7	chr14	94612465	94746072	-0.727733	0.436608	HR
GEN1	ENSG00000178295.10	chr2	17935125	17966632	-0.429218	0.482658	HR
POLD4	ENSG00000175482.4	chr11	67118248	67124443	-0.594498	0.506983	MMR
EID3	ENSG00000255150.1	chr12	104697517	104698980	0.426608	0.521967	HR
RMI2	ENSG00000175643.7	chr16	11343476	11445619	-0.600946	0.53368	HR
HELQ	ENSG00000163312.6	chr4	84328496	84377009	0.369179	0.543468	HR
PPP4R2	ENSG00000163605.10	chr3	73045936	73118350	-0.355797	0.544277	HR
RFC1	ENSG00000035928.10	chr4	39289076	39367995	0.333816	0.56801	MMR
RAD51B	ENSG00000182185.14	chr14	68286496	69196935	0.337122	0.577088	HR
NSMCE1	ENSG00000169189.12	chr16	27236312	27280115	-0.323803	0.590938	HR
TOP3B	ENSG00000100038.15	chr22	22311397	22337213	-0.301936	0.610684	HR
RPA4	ENSG00000204086.3	chrX	96138907	96140446	0.430863	0.622734	MMR,HR
MSH2	ENSG00000095002.8	chr2	47630108	47789450	-0.285142	0.626409	MMR
SMC6	ENSG00000163029.11	chr2	17845079	17981509	-0.277471	0.631389	HR
NFATC2IP	ENSG00000176953.6	chr16	28962128	28978418	-0.272624	0.643924	HR
KAT5	ENSG00000172977.8	chr11	65479467	65487075	0.244622	0.681131	HR
RFC5	ENSG00000111445.9	chr12	118451393	118470935	-0.238941	0.692404	MMR
MRE11A	ENSG00000020922.8	chr11	94152895	94227074	-0.225367	0.694018	HR
RPA2	ENSG00000117748.5	chr1	28218035	28241257	-0.237879	0.702108	MMR,HR
PMS1	ENSG00000064933.12	chr2	190649107	190742355	-0.17992	0.755784	MMR
MSH3	ENSG00000113318.9	chr5	79950467	80172279	0.179994	0.760497	MMR
POLD3	ENSG00000077514.4	chr11	74204896	74380162	-0.17576	0.766674	MMR
RAD51C	ENSG00000108384.10	chr17	56769934	56811703	0.14906	0.808851	HR
RPA1	ENSG00000132383.7	chr17	1732996	1803376	0.132193	0.818701	MMR,HR
RAD52	ENSG00000002016.12	chr12	1021243	1099219	-0.137751	0.818916	HR
NDNL2	ENSG00000185115.4	chr15	29560353	29562033	0.142473	0.824169	HR
PPP4R1	ENSG00000154845.11	chr18	9546789	9615238	0.115408	0.843579	HR
NSMCE2	ENSG00000156831.3	chr8	126103921	126379362	0.106724	0.85939	HR
MUS81	ENSG00000172732.7	chr11	65624597	65635124	0.105226	0.859827	HR
PARG	ENSG00000227345.4	chr10	51026325	51130715	0.107833	0.861368	HR
PMS2	ENSG00000122512.10	chr7	6012870	6048756	0.100366	0.862984	MMR
MSH6	ENSG00000116062.10	chr2	47922669	48037240	-0.0951829	0.868228	MMR
SMC5	ENSG00000198887.7	chr9	72873937	72969804	-0.0758755	0.894809	HR
RAD50	ENSG00000113522.9	chr5	131891711	131980313	0.0635294	0.912454	HR
PAXIP1	ENSG00000157212.14	chr7	154735397	154794794	0.0640802	0.914275	HR
NSMCE4A	ENSG00000107672.10	chr10	123716603	123734732	-0.0638127	0.914726	HR
UIMC1	ENSG00000087206.12	chr5	176332006	176449634	-0.0505335	0.930408	HR
WRN	ENSG00000165392.5	chr8	30891317	31031285	0.03394	0.952706	HR
NBN	ENSG00000104320.9	chr8	90945564	91015456	0.0083719	0.988442	HR
RECQL5	ENSG00000108469.10	chr17	73622925	73663269	-0.00225515	0.997003	HR
